# Supplementary material for: On Hydrangea peruviana, an endangered species from Ecuador, and Hydrangea oerstedii, very common in Costa Rica and Panama, and seven threatened Central and South American Hydrangeas, which have been confounded with these
Source: PhytoKeys. 2021 Jan 26;171:91–153. doi: 10.3897/phytokeys.171.56351 (PMC7854559; doi:10.3897/phytokeys.171.56351)
Supplement: XML Treatment for Hydrangea caucana [file phytokeys.171.56351-treatment1.xml]

<!DOCTYPE tp:taxon-treatment
  PUBLIC "-//TaxonX//DTD Taxonomic Treatment Publishing DTD v0 20100105//EN" "tax-treatment-NSO.dtd">
<tp:taxon-treatment xmlns:tp="http://www.plazi.org/taxpub"><tp:treatment-meta><kwd-group><label>Taxon classification</label><kwd><named-content xmlns:xlink="http://www.w3.org/1999/xlink" content-type="kingdom">Plantae</named-content></kwd><kwd><named-content xmlns:xlink="http://www.w3.org/1999/xlink" content-type="order">Cornale</named-content></kwd><kwd><named-content xmlns:xlink="http://www.w3.org/1999/xlink" content-type="family">Hydrangeaceae</named-content></kwd></kwd-group><mixed-citation publication-type="journal"><person-group><name><surname>Samain</surname><given-names>Marie-Stéphanie</given-names></name><name><surname>Granados Mendoza</surname><given-names>Carolina</given-names></name><name><surname>Martínez Salas</surname><given-names>Esteban Manuel</given-names></name></person-group><article-title>On <italic><tp:taxon-name><tp:taxon-name-part taxon-name-part-type="genus" reg="Hydrangea">Hydrangea</tp:taxon-name-part> <tp:taxon-name-part taxon-name-part-type="species" reg="peruviana">peruviana</tp:taxon-name-part></tp:taxon-name></italic>, an endangered species from Ecuador, and <italic><tp:taxon-name><tp:taxon-name-part taxon-name-part-type="genus" reg="Hydrangea">Hydrangea</tp:taxon-name-part> <tp:taxon-name-part taxon-name-part-type="species" reg="oerstedii">oerstedii</tp:taxon-name-part></tp:taxon-name></italic>, very common in Costa Rica and Panama, and seven threatened Central and South American <tp:taxon-name><tp:taxon-name-part taxon-name-part-type="genus" reg="Hydrangeas">Hydrangeas</tp:taxon-name-part></tp:taxon-name>, which have been confounded with these</article-title><source>PhytoKeys</source><day>26</day><month>1</month><year>2021</year><volume>171</volume><fpage>91</fpage><lpage>153</lpage><pub-id pub-id-type="doi">10.3897/phytokeys.171.56351</pub-id></mixed-citation></tp:treatment-meta><tp:nomenclature><label>1.</label><tp:taxon-name><object-id xmlns:xlink="http://www.w3.org/1999/xlink" content-type="arpha" xlink:type="simple">EA90E0D3-706C-538C-83B3-BC56B4669C02</object-id>
              <tp:taxon-name-part taxon-name-part-type="genus" reg="Hydrangea">Hydrangea</tp:taxon-name-part>
              <tp:taxon-name-part taxon-name-part-type="species" reg="caucana">caucana</tp:taxon-name-part>
            </tp:taxon-name><tp:taxon-authority>Engl., Nat. Pflanzenfam. (ed. 2) 18a: 206. 1930.</tp:taxon-authority><xref ref-type="fig" rid="F1">Figures 1</xref><xref ref-type="fig" rid="F2">, 2</xref></tp:nomenclature><tp:treatment-sec sec-type="material" id="SECID0EZWAE"><title>Type.</title><p>Colombia. Cauca: Caldas, Las Pavas Cimarronas, 1200–1600 m, ♀, flowers, <italic>F.C. Lehmann 5106</italic> (lectotype, designated by <xref ref-type="bibr" rid="B21">McClintock 1957</xref>, pg. 240 [as “isotype”], second-step designated here: K! [K000486133], isolectotypes: F! [F0066623F], K! [K000486134].</p></tp:treatment-sec><tp:treatment-sec sec-type="description" id="SECID0EFXAE"><title>Description.</title><p>Root-climbing liana of probably not more than 15–20 m high; functionally dioecious; <bold><italic>free-growing branches</italic></bold> slightly quadrangular, densely pubescent with reddish brown stellate hairs; <bold><italic>leaves</italic></bold> decussate, petiole sulcate adaxially, terete abaxially, color reddish brown, densely pubescent with caducous, reddish-brown, stellate hairs, 0.6–1.5 cm long, leaving a semicircular scar on the branch when leaves shed; lamina flat, ovate to lanceolate-elliptic, 6–12 cm long, 2.6–5.5 cm broad, base rounded to decurrent, sometimes asymmetric, apex acuminate, leaf margin glandular dentate, teeth generally small, larger in only a few leaves, venation brochidodromous, veins 5–7 pairs, adaxial leaf side with marked midvein, primary and secondary veins lightly marked, primary veins join to form submarginal vein, sparsely pubescent with appressed, white stellate hairs, in young leaves more dense and reddish hairs, abaxially with protruding veins, primary veins sometimes alternating protruding and marked in the same leaf, dark brown green, densely pubescent with appressed stellate reddish hairs near the midvein, rest of the lamina more sparsely pubescent, acarodomatia present, numerous, consisting of a simple cavity, but often not very conspicuous as they lay hidden under the midvein pubescence, in axils of midvein and primary veins; <bold><italic>inflorescence axis</italic></bold> densely pubescent with persistent reddish brown, stellate hairs, more dense towards the apex, 8–21 cm long, many-ribbed, with up to 3 opposite or decussate leaf pairs and up to 3 scars of possibly kataphyll pairs below the inflorescence, deciduous, petiole 5–15 mm long, lamina 6–12.5 cm long, 2.5–5.5 cm broad, kataphylls not seen, <bold><italic>apex of the floral axis</italic></bold> woody, basally quadrangular, apically triangular, elongated bract scars visible, 3–4 mm broad, 1.5–2 mm high in functionally female plants, 3.5–5 mm broad, 2–2.5 mm high in functionally male plants, <bold><italic>inflorescence bracts</italic></bold> cucullate densely pubescent, hairs reddish-brown, stellate, increasing in size, lowermost bract 1.5 cm large, 1.2 cm broad, other bracts not visible, <bold><italic>inflorescences</italic></bold> lateral (Fig. <xref ref-type="fig" rid="F1">1</xref>), decussate, 1–3 pairs of inflorescences per flowering branch, flowering branch only continues growing vegetatively rapidly during inflorescence development, with up to 6 leaf and kataphyll pairs above the inflorescences, inflorescence axes with basal lignified parts of inflorescences of previous years not seen, kataphylls at the base of the inflorescence present, orbicular, inflorescence umbellate, buds not seen, in flowering stage 4–12 cm diameter, 2.5–7 cm high, with 6–9 main axes in functionally male plants, 6–8 main axes in functionally female plants, partial inflorescences cymes, secondary and tertiary inflorescence axes densely pubescent with reddish, stellate hairs, pubescence gradually decreasing towards flower insertion; <bold><italic>enlarged marginal flowers</italic></bold> always present, terminally placed in a cyme, sepals 4, separate, with marked veins, pistils 2, fertile or reduced, some flowers with mature fruit, in these cases only 1 sepal visible, 1.5–2.3 cm diameter, pedicel 1–2 cm long, reddish-purple; <bold><italic>flower pedicel of reduced flowers</italic></bold>, 0.2–1.5 mm long in functionally male flowers, 0.5–2(–3) mm long in functionally female flowers, <bold><italic>receptacle</italic></bold> triangular in functionally male flowers, semiglobose in functionally female flowers, <bold><italic>ovary</italic></bold> inferior, <bold><italic>calyx lobes</italic></bold> 4, triangular in male flowers, nearly reduced to zero in female flowers, enlarging during fruit maturation, reduced, <bold><italic>petals</italic></bold> 4, bright red to purple, cucullate, 1.2 mm long; <bold><italic>functionally male flowers</italic></bold>: hypanthium 1–1.2 mm broad, 0.8–1 mm high, stamens 8, well-developed, pink, filaments 0.5–1.5 mm long, anthers 0.5 mm long, 0.2 mm broad, pistils 2, reduced, 0.2 mm long, stigmas not penicellate; <bold><italic>functionally female flowers</italic></bold>: hypanthium 1 mm diameter, 0.5 mm high, stamens 8, reduced, filaments and anthers together 0.2 mm long, pistils 2, 0.5–0.8 mm long, enlarging up to 2 mm during fruit maturation, stigmas slightly apically clavate and shortly penicellate; <bold><italic>fruit</italic></bold> a semiglobose capsule, apically with a thickened border, dark reddish brown, 0.8–1.2 mm high, 1.5 mm broad above, 1.5 mm diameter, opening between the two pistils to release seeds, seeds not seen.</p><fig id="F1" position="float" orientation="portrait"><object-id xmlns:xlink="http://www.w3.org/1999/xlink" content-type="doi" xlink:type="simple">10.3897/phytokeys.171.56351.figure1</object-id><object-id xmlns:xlink="http://www.w3.org/1999/xlink" content-type="arpha" xlink:type="simple">2C5975C7-5358-5C52-A660-9871514A0E22</object-id><label>Figure 1.</label><caption><p><italic><tp:taxon-name><tp:taxon-name-part taxon-name-part-type="genus" reg="Hydrangea">Hydrangea</tp:taxon-name-part> <tp:taxon-name-part taxon-name-part-type="species" reg="caucana">caucana</tp:taxon-name-part></tp:taxon-name></italic>. Branch with infructescences with mature fruits and enlarged marginal flowers. Image of specimen <italic>A. Cogollo et al. 2669</italic> (MO).</p></caption><graphic xmlns:xlink="http://www.w3.org/1999/xlink" xlink:href="phytokeys-171-091-g001.jpg" position="float" orientation="portrait" xlink:type="simple" id="oo_501368.jpg"><uri content-type="original_file" xlink:type="simple">https://binary.pensoft.net/fig/501368</uri></graphic></fig></tp:treatment-sec><tp:treatment-sec sec-type="distribution" id="SECID0EWZAE"><title>Distribution.</title><p>This species is endemic to Colombia and currently only known from the departments of Antioquia, Nariño and Valle de Cauca (Fig. <xref ref-type="fig" rid="F2">2</xref>).</p><fig id="F2" position="float" orientation="portrait"><object-id xmlns:xlink="http://www.w3.org/1999/xlink" content-type="doi" xlink:type="simple">10.3897/phytokeys.171.56351.figure2</object-id><object-id xmlns:xlink="http://www.w3.org/1999/xlink" content-type="arpha" xlink:type="simple">8A972311-E9B1-569A-BD79-BBBDED34BA43</object-id><label>Figure 2.</label><caption><p>Distribution of <italic><tp:taxon-name><tp:taxon-name-part taxon-name-part-type="genus" reg="Hydrangea">Hydrangea</tp:taxon-name-part> <tp:taxon-name-part taxon-name-part-type="species" reg="caucana">caucana</tp:taxon-name-part></tp:taxon-name></italic>, <italic><tp:taxon-name><tp:taxon-name-part taxon-name-part-type="genus" reg="Hydrangea">Hydrangea</tp:taxon-name-part> <tp:taxon-name-part taxon-name-part-type="species" reg="durifolia">durifolia</tp:taxon-name-part></tp:taxon-name></italic> and <italic><tp:taxon-name><tp:taxon-name-part taxon-name-part-type="genus" reg="Hydrangea">Hydrangea</tp:taxon-name-part> <tp:taxon-name-part taxon-name-part-type="species" reg="schlimii">schlimii</tp:taxon-name-part></tp:taxon-name></italic>.</p></caption><graphic xmlns:xlink="http://www.w3.org/1999/xlink" xlink:href="phytokeys-171-091-g002.jpg" position="float" orientation="portrait" xlink:type="simple" id="oo_501369.jpg"><uri content-type="original_file" xlink:type="simple">https://binary.pensoft.net/fig/501369</uri></graphic></fig></tp:treatment-sec><tp:treatment-sec sec-type="habitat" id="SECID0EO2AE"><title>Habitat.</title><p><italic><tp:taxon-name><tp:taxon-name-part taxon-name-part-type="genus" reg="Hydrangea">Hydrangea</tp:taxon-name-part> <tp:taxon-name-part taxon-name-part-type="species" reg="caucana">caucana</tp:taxon-name-part></tp:taxon-name></italic> is known from mountain cloud forest at elevations between 750–1365 m.</p></tp:treatment-sec><tp:treatment-sec sec-type="phenology" id="SECID0E62AE"><title>Phenology.</title><p><italic><tp:taxon-name><tp:taxon-name-part taxon-name-part-type="genus" reg="Hydrangea">Hydrangea</tp:taxon-name-part> <tp:taxon-name-part taxon-name-part-type="species" reg="caucana">caucana</tp:taxon-name-part></tp:taxon-name></italic> has been collected with flowers and fruits between November and March.</p></tp:treatment-sec><tp:treatment-sec sec-type="notes" id="SECID0EQ3AE"><title>Notes.</title><p><xref ref-type="bibr" rid="B21">McClintock (1957)</xref> cited the K material as lectotype albeit without designating a specific sheet, which was copied by <xref ref-type="bibr" rid="B9">Freire-Fierro (2004)</xref>. The holotype in B was destroyed; a photo of this specimen is available in F. We here select the better of the two sheets at K in a second-step lectotypification.</p><p><italic><tp:taxon-name><tp:taxon-name-part taxon-name-part-type="genus" reg="Hydrangea">Hydrangea</tp:taxon-name-part> <tp:taxon-name-part taxon-name-part-type="species" reg="caucana">caucana</tp:taxon-name-part></tp:taxon-name></italic> should not be considered a synonym of <italic><tp:taxon-name><tp:taxon-name-part taxon-name-part-type="genus" reg="Hydrangea">H.</tp:taxon-name-part> <tp:taxon-name-part taxon-name-part-type="species" reg="peruviana">peruviana</tp:taxon-name-part></tp:taxon-name></italic> and can be distinguished from the latter species by the flat, ovate to lanceolate-elliptic leaves with a glandular dentate margin. In contrast, <italic><tp:taxon-name><tp:taxon-name-part taxon-name-part-type="genus" reg="Hydrangea">H.</tp:taxon-name-part> <tp:taxon-name-part taxon-name-part-type="species" reg="peruviana">peruviana</tp:taxon-name-part></tp:taxon-name></italic> is characterized by very slightly spoon-shaped, elliptic to slightly obovate leaves with a serrate to slightly dentate margin. Moreover, <italic><tp:taxon-name><tp:taxon-name-part taxon-name-part-type="genus" reg="Hydrangea">H.</tp:taxon-name-part> <tp:taxon-name-part taxon-name-part-type="species" reg="caucana">caucana</tp:taxon-name-part></tp:taxon-name></italic> is currently only known from Colombia, whereas <italic><tp:taxon-name><tp:taxon-name-part taxon-name-part-type="genus" reg="Hydrangea">H.</tp:taxon-name-part> <tp:taxon-name-part taxon-name-part-type="species" reg="peruviana">peruviana</tp:taxon-name-part></tp:taxon-name></italic> is restricted to Ecuador.</p><p>We have not observed this species in the field, and herbarium labels of the known specimens of <italic><tp:taxon-name><tp:taxon-name-part taxon-name-part-type="genus" reg="Hydrangea">H.</tp:taxon-name-part> <tp:taxon-name-part taxon-name-part-type="species" reg="caucana">caucana</tp:taxon-name-part></tp:taxon-name></italic> do not record the size of the plants.</p><p>The phylogenetic relationships of <italic><tp:taxon-name><tp:taxon-name-part taxon-name-part-type="genus" reg="Hydrangea">Hydrangea</tp:taxon-name-part> <tp:taxon-name-part taxon-name-part-type="species" reg="caucana">caucana</tp:taxon-name-part></tp:taxon-name></italic> are yet unknown as there was no fresh material available for our molecular study (Granados Mendoza et al. unpublished results).</p></tp:treatment-sec><tp:treatment-sec sec-type="Preliminary conservation status" id="SECID0ER6AE"><title>Preliminary conservation status.</title><p>Based on the available herbarium collections, this species is Endangered according to the IUCN categories and criteria (<xref ref-type="bibr" rid="B16">IUCN 2012</xref>), with an AAO of 32 km<sup>2</sup>, fewer than five locations and an extensive reduction in both <abbrev xmlns:xlink="http://www.w3.org/1999/xlink" xlink:title="Extent of Occurrence" id="ABBRID0E46AE" xlink:type="simple">EOO</abbrev> and <abbrev xmlns:xlink="http://www.w3.org/1999/xlink" xlink:title="Area of Occupancy" id="ABBRID0ECAAG" xlink:type="simple">AOO</abbrev> due to habitat destruction and fragmentation. The most recent collection of this species we have seen is from 1992, so further exploration is needed to know the current distribution and conservation status of this species.</p></tp:treatment-sec><tp:treatment-sec sec-type="material" id="SECID0EGAAG"><title>Additional specimens examined.</title><p><bold>Colombia. Antioquia</bold>: Urrao, Aguadas, 1300 m, 8 Dec 1992, sterile, <italic>Pipoly et al. 16776</italic> (MO); Frontino, Vereda Venados, Parque Nacional Natural Las Orquídeas, margen izq. Río Venados (Garrucha y Alto Bonito), <named-content xmlns:xlink="http://www.w3.org/1999/xlink" content-type="dwc:verbatimCoordinates" xlink:type="simple"><named-content content-type="geo-json" specific-use="{&#34;type&#34;:&#34;Point&#34;,&#34;coordinates&#34;:[-76.316667,6.533333]}" id="NCID0ETAAG" xlink:type="simple">6°32'N, 76°19'W</named-content></named-content>, 800–850 m, 30 Jan 1995, ♂, flowers, <italic>Pipoly et al. 18117</italic> (MO, NY); same data as preceding, Parque Nacional Natural las Orquídeas, sector Calles, margen derecha del Río Calles, 1310–1365 m, ♀, fruits, 27 Mar 1988, <italic>Cogollo et al. 2669</italic> (COL, MO); same data as preceding, 1360 m, ♂, flowers, 19 Feb 1989, <italic>Cogollo et al. 4091</italic> (MO); <bold>Nariño</bold>: Mpio. de Ricaurte, Resguardo Indígena Nulpe Medio, camino a la quebrada La Conga, <named-content xmlns:xlink="http://www.w3.org/1999/xlink" content-type="dwc:verbatimCoordinates" xlink:type="simple"><named-content content-type="geo-json" specific-use="{&#34;type&#34;:&#34;Point&#34;,&#34;coordinates&#34;:[-78.216667,1.100000]}" id="NCID0EDBAG" xlink:type="simple">1°6'N, 78°13'W</named-content></named-content>, 750 m, 8 Jan 1996, ♂, flowers, <italic>González &amp; Ramírez 1636</italic> (QCA); municipio Barbacoas, corregimiento Altaquer, Vías Las Vegas, al borde del río Veza, 870 m, flower buds, Mar 1995, <italic>Fernández et al. 12459</italic> (COL); <bold>Valle de Cauca</bold>: Cordillera Occidental, vertiente occidental, Hoya del Río Digua, lado derecho, La Elsa, 1000–1200 m, 9 Nov 1943, ♀, flowers, fruits, <italic>Cuatrecasas 15326</italic> (F, P, US); Cordillera Occidental, vertiente occidental, Hoya del Río Digua, lado derecho, entre Queremal y La Elsa, 1200–1160 m, ♀, 27, 29 Mar 1947, ♀, flowers, <italic>Cuatrecasas 23994</italic> (F, US).</p></tp:treatment-sec><ref-list><ref id="B21"><mixed-citation xmlns:xlink="http://www.w3.org/1999/xlink" xlink:type="simple"><person-group><name name-style="western"><surname>McClintock</surname><given-names>E</given-names></name></person-group> (<year>1957</year>) A monograph of the genus <italic><tp:taxon-name><tp:taxon-name-part taxon-name-part-type="genus">Hydrangea</tp:taxon-name-part></tp:taxon-name></italic>. Proceedings of the California Academy of Sciences 29(5): 147–256.</mixed-citation></ref><ref id="B9"><mixed-citation xmlns:xlink="http://www.w3.org/1999/xlink" xlink:type="simple"><person-group><name name-style="western"><surname>Freire-Fierro</surname><given-names>A</given-names></name></person-group> (<year>2004</year>) <article-title><tp:taxon-name><tp:taxon-name-part taxon-name-part-type="family">Hydrangeaceae</tp:taxon-name-part></tp:taxon-name>.</article-title> In: <person-group><name name-style="western"><surname>Harling</surname><given-names>G</given-names></name><name name-style="western"><surname>Andersson</surname><given-names>L</given-names></name></person-group> (<role>Eds</role>) <issue-title>Flora of Ecuador 73, Botanical Institute, Göteborg University.</issue-title><source>Göteborg, Sweden</source>, <fpage>25</fpage>–<lpage>40</lpage>.</mixed-citation></ref><ref id="B16"><mixed-citation xmlns:xlink="http://www.w3.org/1999/xlink" xlink:type="simple"><institution xlink:type="simple">IUCN</institution> (<year>2012</year>) International Union for conservation of nature Red List categories and criteria, Version 3.1. Second edition. Gland, Switzerland and Cambridge.</mixed-citation></ref></ref-list></tp:taxon-treatment>
