# Supplementary material for: On Hydrangea peruviana, an endangered species from Ecuador, and Hydrangea oerstedii, very common in Costa Rica and Panama, and seven threatened Central and South American Hydrangeas, which have been confounded with these
Source: PhytoKeys. 2021 Jan 26;171:91–153. doi: 10.3897/phytokeys.171.56351 (PMC7854559; doi:10.3897/phytokeys.171.56351)
Supplement: XML Treatment for Hydrangea durifolia [file phytokeys.171.56351-treatment2.xml]

<!DOCTYPE tp:taxon-treatment
  PUBLIC "-//TaxonX//DTD Taxonomic Treatment Publishing DTD v0 20100105//EN" "tax-treatment-NSO.dtd">
<tp:taxon-treatment xmlns:tp="http://www.plazi.org/taxpub"><tp:treatment-meta><kwd-group><label>Taxon classification</label><kwd><named-content xmlns:xlink="http://www.w3.org/1999/xlink" content-type="kingdom">Plantae</named-content></kwd><kwd><named-content xmlns:xlink="http://www.w3.org/1999/xlink" content-type="order">Cornale</named-content></kwd><kwd><named-content xmlns:xlink="http://www.w3.org/1999/xlink" content-type="family">Hydrangeaceae</named-content></kwd></kwd-group><mixed-citation publication-type="journal"><person-group><name><surname>Samain</surname><given-names>Marie-Stéphanie</given-names></name><name><surname>Granados Mendoza</surname><given-names>Carolina</given-names></name><name><surname>Martínez Salas</surname><given-names>Esteban Manuel</given-names></name></person-group><article-title>On <italic><tp:taxon-name><tp:taxon-name-part taxon-name-part-type="genus" reg="Hydrangea">Hydrangea</tp:taxon-name-part> <tp:taxon-name-part taxon-name-part-type="species" reg="peruviana">peruviana</tp:taxon-name-part></tp:taxon-name></italic>, an endangered species from Ecuador, and <italic><tp:taxon-name><tp:taxon-name-part taxon-name-part-type="genus" reg="Hydrangea">Hydrangea</tp:taxon-name-part> <tp:taxon-name-part taxon-name-part-type="species" reg="oerstedii">oerstedii</tp:taxon-name-part></tp:taxon-name></italic>, very common in Costa Rica and Panama, and seven threatened Central and South American <tp:taxon-name><tp:taxon-name-part taxon-name-part-type="genus" reg="Hydrangeas">Hydrangeas</tp:taxon-name-part></tp:taxon-name>, which have been confounded with these</article-title><source>PhytoKeys</source><day>26</day><month>1</month><year>2021</year><volume>171</volume><fpage>91</fpage><lpage>153</lpage><pub-id pub-id-type="doi">10.3897/phytokeys.171.56351</pub-id></mixed-citation></tp:treatment-meta><tp:nomenclature><label>2.</label><tp:taxon-name><object-id xmlns:xlink="http://www.w3.org/1999/xlink" content-type="arpha" xlink:type="simple">1ADBD397-AD9F-5950-B4F9-2D317F61A785</object-id>
              <tp:taxon-name-part taxon-name-part-type="genus" reg="Hydrangea">Hydrangea</tp:taxon-name-part>
              <tp:taxon-name-part taxon-name-part-type="species" reg="durifolia">durifolia</tp:taxon-name-part>
            </tp:taxon-name><tp:taxon-authority>Briq., Annuaire Conserv. Jard. Bot. Genève 20: 406. 1919.</tp:taxon-authority><xref ref-type="fig" rid="F2">Figures 2</xref><xref ref-type="fig" rid="F3">, 3</xref><xref ref-type="fig" rid="F4">, 4</xref></tp:nomenclature><tp:treatment-sec sec-type="material" id="SECID0EDDAG"><title>Type.</title><p>Colombia. Norte de Santander: Pamplona, ♂, flowers, <italic>N. Funck &amp; L.J. Schlim 1393</italic> (lectotype, designated by <xref ref-type="bibr" rid="B21">McClintock 1957</xref>, pg. 238 [as “holotype”], second-step designated here: G! [G00223926]; isolectotypes: BR (photo in COL!), G! [G00301423], MPU! [MPU22860]).</p></tp:treatment-sec><tp:treatment-sec sec-type="description" id="SECID0EPDAG"><title>Description.</title><p>The most complete description to date can be found in the treatment by <xref ref-type="bibr" rid="B4">Briquet (1919)</xref>, pages 406–407.</p></tp:treatment-sec><tp:treatment-sec sec-type="distribution" id="SECID0EZDAG"><title>Distribution.</title><p><italic><tp:taxon-name><tp:taxon-name-part taxon-name-part-type="genus" reg="Hydrangea">Hydrangea</tp:taxon-name-part> <tp:taxon-name-part taxon-name-part-type="species" reg="durifolia">durifolia</tp:taxon-name-part></tp:taxon-name></italic> is known from the type and an additional collection in northern Colombia (Fig. <xref ref-type="fig" rid="F2">2</xref>).</p></tp:treatment-sec><tp:treatment-sec sec-type="notes" id="SECID0EOEAG"><title>Notes.</title><p><xref ref-type="bibr" rid="B21">McClintock (1957)</xref> cited the type collection at G as “holotype”, but there are two specimens, as in the case of <italic><tp:taxon-name><tp:taxon-name-part taxon-name-part-type="genus" reg="Hydrangea">H.</tp:taxon-name-part> <tp:taxon-name-part taxon-name-part-type="species" reg="caucana">caucana</tp:taxon-name-part></tp:taxon-name></italic>, so we here designate a second-step lectotype with the better of the G sheets. She also mentioned the existence of a fragment and photo in F, but we have not seen these, despite a visit to this herbarium. Apart from the original syntype (<italic>Holton 661</italic>, G, with locality in the “regione neogranadino-bogotana”), there is only one other specimen (see details below) that with certainty belongs to this species amongst the material we have studied for this revision. The leaves of the type specimen and of the <italic>Holton 661</italic> specimen are part of the inflorescence, which complicates the recognition of this species, as “vegetative” leaves are important for a correct identification at species level. However, these leaves are present in the only additional specimen we could assign with certainty to this species (Fig. <xref ref-type="fig" rid="F3">3</xref>). We have noticed that we are only able to identify collections with mere inflorescences of <italic><tp:taxon-name><tp:taxon-name-part taxon-name-part-type="genus" reg="Cornidia">Cornidia</tp:taxon-name-part></tp:taxon-name></italic> up to species level, after having studied many samples of a specific taxon, as the leaves on the inflorescence axis do not have easily definable species-specific characteristics in comparison with the “regular” leaves.</p><fig id="F3" position="float" orientation="portrait"><object-id xmlns:xlink="http://www.w3.org/1999/xlink" content-type="doi" xlink:type="simple">10.3897/phytokeys.171.56351.figure3</object-id><object-id xmlns:xlink="http://www.w3.org/1999/xlink" content-type="arpha" xlink:type="simple">4AB5EE55-3033-5130-8975-0FD359DBFB1C</object-id><label>Figure 3.</label><caption><p><italic><tp:taxon-name><tp:taxon-name-part taxon-name-part-type="genus" reg="Hydrangea">Hydrangea</tp:taxon-name-part> <tp:taxon-name-part taxon-name-part-type="species" reg="durifolia">durifolia</tp:taxon-name-part></tp:taxon-name></italic>. Branch with distinct “vegetative” leaves, floral axes with leaves and inflorescence buds. Image of specimen <italic>E.P. Killip &amp; A.C. Smith 18366</italic> (GH).</p></caption><graphic xmlns:xlink="http://www.w3.org/1999/xlink" xlink:href="phytokeys-171-091-g003.jpg" position="float" orientation="portrait" xlink:type="simple" id="oo_501370.jpg"><uri content-type="original_file" xlink:type="simple">https://binary.pensoft.net/fig/501370</uri></graphic></fig><p>The herbaria COL and F each house a black and white photo of a specimen of the <italic>Linden 1393</italic> collection, presumably taken in the BR and G herbaria, respectively.</p><p>Because of the lack of material and therefore, the uncertainty about this species´ circumscription, it is currently not possible to present an amended description. However, we also have no elements to consider this species as a synonym of one of the other species treated here, although it is morphologically close to <italic><tp:taxon-name><tp:taxon-name-part taxon-name-part-type="genus" reg="Hydrangea">H.</tp:taxon-name-part> <tp:taxon-name-part taxon-name-part-type="species" reg="oerstedii">oerstedii</tp:taxon-name-part></tp:taxon-name></italic> Briq. <xref ref-type="bibr" rid="B4">Briquet (1919)</xref> distinguished <italic><tp:taxon-name><tp:taxon-name-part taxon-name-part-type="genus" reg="Hydrangea">H.</tp:taxon-name-part> <tp:taxon-name-part taxon-name-part-type="species" reg="oerstedii">oerstedii</tp:taxon-name-part></tp:taxon-name></italic> by the much less coriaceous leaves, the inflorescence which has twice the width, the lax cymes as opposed to the more compact ones in <italic><tp:taxon-name><tp:taxon-name-part taxon-name-part-type="genus" reg="Hydrangea">H.</tp:taxon-name-part> <tp:taxon-name-part taxon-name-part-type="species" reg="durifolia">durifolia</tp:taxon-name-part></tp:taxon-name></italic>, the sepals of the marginal flowers being two or three times larger, more papyraceous, with more abundant joined and protruding veins, which we can confirm based on the type specimens of both taxa. The few specimens of <italic><tp:taxon-name><tp:taxon-name-part taxon-name-part-type="genus" reg="Hydrangea">H.</tp:taxon-name-part> <tp:taxon-name-part taxon-name-part-type="species" reg="durifolia">durifolia</tp:taxon-name-part></tp:taxon-name></italic> are known from the Colombian departments of Norte de Santander and Santander, whereas <italic><tp:taxon-name><tp:taxon-name-part taxon-name-part-type="genus" reg="Hydrangea">H.</tp:taxon-name-part> <tp:taxon-name-part taxon-name-part-type="species" reg="oerstedii">oerstedii</tp:taxon-name-part></tp:taxon-name></italic> is distributed in Costa Rica and Panama. Exploring field work in forests at elevations of around 2000–3000 m in the departments of Norte de Santander and Santander in the area of Pamplona might lead to the rediscovery of this species and the material will be helpful to define its taxonomic status.</p><p>The phylogenetic relationships of <italic><tp:taxon-name><tp:taxon-name-part taxon-name-part-type="genus" reg="Hydrangea">Hydrangea</tp:taxon-name-part> <tp:taxon-name-part taxon-name-part-type="species" reg="durifolia">durifolia</tp:taxon-name-part></tp:taxon-name></italic> are yet unknown as there was no fresh material available for our molecular study (Granados Mendoza et al. unpublished results).</p></tp:treatment-sec><tp:treatment-sec sec-type="Preliminary conservation status" id="SECID0E1IAG"><title>Preliminary conservation status.</title><p>It is possible this species is Critically Endangered according to the IUCN categories and criteria (<xref ref-type="bibr" rid="B16">IUCN 2012</xref>), given its AAO of 8 km<sup>2</sup>, the existence of less than five locations and an extensive reduction in both <abbrev xmlns:xlink="http://www.w3.org/1999/xlink" xlink:title="Extent of Occurrence" id="ABBRID0EGJAG" xlink:type="simple">EOO</abbrev> and <abbrev xmlns:xlink="http://www.w3.org/1999/xlink" xlink:title="Area of Occupancy" id="ABBRID0EKJAG" xlink:type="simple">AOO</abbrev> because of habitat destruction and fragmentation. However, we currently propose this species as Data Deficient, as its actual status is not well-known.</p></tp:treatment-sec><tp:treatment-sec sec-type="Additional specimen examined" id="SECID0EOJAG"><title>Additional specimen examined.</title><p><bold>Colombia</bold>. <bold>Santander</bold>: Vicinity of La Baja, 3000 m, 14–31 Jan 1927, ♂, inflorescence buds, flower buds, flowers, <italic>Killip &amp; Smith 18366</italic> (GH (2), NY, US) (Figs <xref ref-type="fig" rid="F3">3</xref>–<xref ref-type="fig" rid="F4">4</xref>).</p><fig id="F4" position="float" orientation="portrait"><object-id xmlns:xlink="http://www.w3.org/1999/xlink" content-type="doi" xlink:type="simple">10.3897/phytokeys.171.56351.figure4</object-id><object-id xmlns:xlink="http://www.w3.org/1999/xlink" content-type="arpha" xlink:type="simple">E61DA080-B4E3-5CBE-9E26-C30909660797</object-id><label>Figure 4.</label><caption><p><italic><tp:taxon-name><tp:taxon-name-part taxon-name-part-type="genus" reg="Hydrangea">Hydrangea</tp:taxon-name-part> <tp:taxon-name-part taxon-name-part-type="species" reg="durifolia">durifolia</tp:taxon-name-part></tp:taxon-name></italic>. Branch with inflorescence buds and inflorescences. Image of specimen <italic>E.P. Killip &amp; A.C. Smith 18366</italic> (US).</p></caption><graphic xmlns:xlink="http://www.w3.org/1999/xlink" xlink:href="phytokeys-171-091-g004.jpg" position="float" orientation="portrait" xlink:type="simple" id="oo_501371.jpg"><uri content-type="original_file" xlink:type="simple">https://binary.pensoft.net/fig/501371</uri></graphic></fig></tp:treatment-sec><tp:treatment-sec><!--Section generated to contain objects referenced in tp:taxon-treatment.--><fig id="F2" position="float" orientation="portrait"><object-id xmlns:xlink="http://www.w3.org/1999/xlink" content-type="doi" xlink:type="simple">10.3897/phytokeys.171.56351.figure2</object-id><object-id xmlns:xlink="http://www.w3.org/1999/xlink" content-type="arpha" xlink:type="simple">8A972311-E9B1-569A-BD79-BBBDED34BA43</object-id><label>Figure 2.</label><caption><p>Distribution of <italic><tp:taxon-name><tp:taxon-name-part taxon-name-part-type="genus" reg="Hydrangea">Hydrangea</tp:taxon-name-part> <tp:taxon-name-part taxon-name-part-type="species" reg="caucana">caucana</tp:taxon-name-part></tp:taxon-name></italic>, <italic><tp:taxon-name><tp:taxon-name-part taxon-name-part-type="genus" reg="Hydrangea">Hydrangea</tp:taxon-name-part> <tp:taxon-name-part taxon-name-part-type="species" reg="durifolia">durifolia</tp:taxon-name-part></tp:taxon-name></italic> and <italic><tp:taxon-name><tp:taxon-name-part taxon-name-part-type="genus" reg="Hydrangea">Hydrangea</tp:taxon-name-part> <tp:taxon-name-part taxon-name-part-type="species" reg="schlimii">schlimii</tp:taxon-name-part></tp:taxon-name></italic>.</p></caption><graphic xmlns:xlink="http://www.w3.org/1999/xlink" xlink:href="phytokeys-171-091-g002.jpg" position="float" orientation="portrait" xlink:type="simple" id="oo_501369.jpg"><uri content-type="original_file" xlink:type="simple">https://binary.pensoft.net/fig/501369</uri></graphic></fig></tp:treatment-sec><ref-list><ref id="B21"><mixed-citation xmlns:xlink="http://www.w3.org/1999/xlink" xlink:type="simple"><person-group><name name-style="western"><surname>McClintock</surname><given-names>E</given-names></name></person-group> (<year>1957</year>) A monograph of the genus <italic><tp:taxon-name><tp:taxon-name-part taxon-name-part-type="genus">Hydrangea</tp:taxon-name-part></tp:taxon-name></italic>. Proceedings of the California Academy of Sciences 29(5): 147–256.</mixed-citation></ref><ref id="B4"><mixed-citation xmlns:xlink="http://www.w3.org/1999/xlink" xlink:type="simple"><person-group><name name-style="western"><surname>Briquet</surname><given-names>JI</given-names></name></person-group> (<year>1919</year>) <article-title><tp:taxon-name><tp:taxon-name-part taxon-name-part-type="family">Saxifragaceae</tp:taxon-name-part></tp:taxon-name>.</article-title><source>Annuaire du Conservatoire et du Jardin Botaniques de Genève</source><volume>20</volume>: <fpage>393</fpage>–<lpage>421</lpage>.</mixed-citation></ref><ref id="B16"><mixed-citation xmlns:xlink="http://www.w3.org/1999/xlink" xlink:type="simple"><institution xlink:type="simple">IUCN</institution> (<year>2012</year>) International Union for conservation of nature Red List categories and criteria, Version 3.1. Second edition. Gland, Switzerland and Cambridge.</mixed-citation></ref></ref-list></tp:taxon-treatment>
