# Supplementary material for: On Hydrangea peruviana, an endangered species from Ecuador, and Hydrangea oerstedii, very common in Costa Rica and Panama, and seven threatened Central and South American Hydrangeas, which have been confounded with these
Source: PhytoKeys. 2021 Jan 26;171:91–153. doi: 10.3897/phytokeys.171.56351 (PMC7854559; doi:10.3897/phytokeys.171.56351)
Supplement: XML Treatment for Hydrangea peruviana [file phytokeys.171.56351-treatment6.xml]

<!DOCTYPE tp:taxon-treatment
  PUBLIC "-//TaxonX//DTD Taxonomic Treatment Publishing DTD v0 20100105//EN" "tax-treatment-NSO.dtd">
<tp:taxon-treatment xmlns:tp="http://www.plazi.org/taxpub"><tp:treatment-meta><kwd-group><label>Taxon classification</label><kwd><named-content xmlns:xlink="http://www.w3.org/1999/xlink" content-type="kingdom">Plantae</named-content></kwd><kwd><named-content xmlns:xlink="http://www.w3.org/1999/xlink" content-type="order">Cornale</named-content></kwd><kwd><named-content xmlns:xlink="http://www.w3.org/1999/xlink" content-type="family">Hydrangeaceae</named-content></kwd></kwd-group><mixed-citation publication-type="journal"><person-group><name><surname>Samain</surname><given-names>Marie-Stéphanie</given-names></name><name><surname>Granados Mendoza</surname><given-names>Carolina</given-names></name><name><surname>Martínez Salas</surname><given-names>Esteban Manuel</given-names></name></person-group><article-title>On <italic><tp:taxon-name><tp:taxon-name-part taxon-name-part-type="genus" reg="Hydrangea">Hydrangea</tp:taxon-name-part> <tp:taxon-name-part taxon-name-part-type="species" reg="peruviana">peruviana</tp:taxon-name-part></tp:taxon-name></italic>, an endangered species from Ecuador, and <italic><tp:taxon-name><tp:taxon-name-part taxon-name-part-type="genus" reg="Hydrangea">Hydrangea</tp:taxon-name-part> <tp:taxon-name-part taxon-name-part-type="species" reg="oerstedii">oerstedii</tp:taxon-name-part></tp:taxon-name></italic>, very common in Costa Rica and Panama, and seven threatened Central and South American <tp:taxon-name><tp:taxon-name-part taxon-name-part-type="genus" reg="Hydrangeas">Hydrangeas</tp:taxon-name-part></tp:taxon-name>, which have been confounded with these</article-title><source>PhytoKeys</source><day>26</day><month>1</month><year>2021</year><volume>171</volume><fpage>91</fpage><lpage>153</lpage><pub-id pub-id-type="doi">10.3897/phytokeys.171.56351</pub-id></mixed-citation></tp:treatment-meta><tp:nomenclature><label>6.</label><tp:taxon-name><object-id xmlns:xlink="http://www.w3.org/1999/xlink" content-type="arpha" xlink:type="simple">3FE03029-B613-5ADB-A241-E6CE06102D2F</object-id>
              <tp:taxon-name-part taxon-name-part-type="genus" reg="Hydrangea">Hydrangea</tp:taxon-name-part>
              <tp:taxon-name-part taxon-name-part-type="species" reg="peruviana">peruviana</tp:taxon-name-part>
            </tp:taxon-name><tp:taxon-authority>Moric. ex Ser., Prodr. [A.P. de Candolle] 4: 14. 1830.</tp:taxon-authority><xref ref-type="fig" rid="F6">Figures 6</xref><xref ref-type="fig" rid="F9">, 9</xref><xref ref-type="fig" rid="F10">, 10</xref><xref ref-type="fig" rid="F11">, 11</xref><tp:nomenclature-citation-list><tp:nomenclature-citation><tp:taxon-name>
                  <tp:taxon-name-part taxon-name-part-type="genus" reg="Cornidia">Cornidia</tp:taxon-name-part> <tp:taxon-name-part taxon-name-part-type="species" reg="peruviana">peruviana</tp:taxon-name-part></tp:taxon-name><comment>(Moric. ex DC.) Small, North American Flora 22(2): 161. 1905.</comment></tp:nomenclature-citation></tp:nomenclature-citation-list></tp:nomenclature><tp:treatment-sec sec-type="material" id="SECID0EEQBI"><title>Type.</title><p>Ecuador. “In Peruvia prope Huyaquaquil”, ♀, fruits, <italic>J.A. Pavón s.n.</italic> [<italic>J.J. Tafalla s.n.</italic>] (holotype: G! [G00301424], isotypes: F!, MA! [MA-811940])</p></tp:treatment-sec><tp:treatment-sec sec-type="description" id="SECID0EOQBI"><title>Description.</title><p>Root-climbing liana of up to 30 m high, up to 20 cm diameter, functionally dioecious; <bold><italic>leaves</italic></bold> decussate, coriaceous, petiole sulcate adaxially, clasping its branch, color reddish brown, densely pubescent with partially caducous, reddish simple and stellate hairs, 0.5–2 cm long, leaving a semicircular scar on the branch when leaves shed; lamina very slightly spoon-shaped (Figs <xref ref-type="fig" rid="F9">9C</xref>, <xref ref-type="fig" rid="F10">10A, B</xref>), elliptic to slightly obovate, 7.5–12.8 cm long, 4.2–5.4 cm broad, base rounded to decurrent, sometimes asymmetric or very slightly cordate, apex acute to acuminate, rarely mucronate, leaf margin serrate to slightly dentate, venation brochidodromous, veins 6–10 pairs, adaxial leaf side with midvein and primary veins slightly protruding secondary veins marked, primary veins join to form submarginal vein, pubescent with small, stellate whitish pubescence, abaxially with protruding midvein and primary veins, sometimes with a few smaller less visible primary veins between the clearly visible primary veins, marked secondary veins, secondary and tertiary veins forming a reticulate network, connecting the primary veins, reddish brown, pubescent with small, stellate reddish hairs, especially on the veins, young leaves densely pubescent, acarodomatia numerous, present in axils of midvein and primary veins as well as axils of secondary veins, veins broadening the acarodomatia, consisting of a cavity, rarely with hairs; <bold><italic>inflorescence axis</italic></bold> densely pubescent with brownish stellate hairs (Fig. <xref ref-type="fig" rid="F11">11</xref>), 7–12 cm long, broadening towards the apex, with 3–4 opposite or decussate leaf or kataphyll pairs below the inflorescence, generally not deciduous, petiole 2–4 mm long, adaxially sulcate, lamina nearly orbicular to obovate, 1.3–4.2 cm long, 1.2–2.8 cm broad, densely pubescent, scars of 2 pairs of kataphylls present, <bold><italic>apex of the inflorescence axis</italic></bold> woody, cone-shaped, slightly quadrangular, elongated bract scars visible (Fig. <xref ref-type="fig" rid="F11">11</xref>), narrower at the top, 4–5 mm broad, 2–3 mm high in functionally female plants, male inflorescences not seen; <bold><italic>inflorescence bracts</italic></bold> not seen, <bold><italic>inflorescences</italic></bold> lateral, opposite, 1 pair of inflorescences per flowering branch, sometimes only one inflorescence developing (Fig. <xref ref-type="fig" rid="F10">10A,B</xref>), flowering branch continues growing vegetatively very rapidly during inflorescence development, including additional branching, with up to 5 leaf pairs above the inflorescences and below the first branch, with kataphylls opposite the branches, with dense reddish stellate hairs, inflorescence umbellate, buds not seen, in flowering stage 4.5–10 cm diameter, 4–7 cm high, 3–7 main axes in functionally female plants, partial inflorescences cymes, secondary and tertiary inflorescence axes with dense reddish stellate hairs; <bold><italic>enlarged marginal flowers</italic></bold> always present (Figs <xref ref-type="fig" rid="F10">10</xref>–<xref ref-type="fig" rid="F11">11</xref>), terminally placed in a cyme, 1.5–2 cm diameter, sepals 1–4, sepals with marked veins, remnants of 2 pistils visible, further characters not observed in detail, pedicel 1.2–2.4 cm long; male flowers not seen, (0–)1–1.5(–2) mm long in functionally female flowers, <bold><italic>receptacle</italic></bold> semiglobose in functionally female flowers, <bold><italic>ovary</italic></bold> inferior, <bold><italic>calyx lobes</italic></bold> 4, triangular, papyraceous, 0.25 mm long, 0.25 mm broad, <bold><italic>petals</italic></bold> not seen; <bold><italic>functionally female flowers</italic></bold>: hypanthium 1.5 mm broad, 1 mm high, 8 well-marked ribs, stamen scars visible but too small to detect a number, pistils 2, 0.2–0.3 mm long, enlarging up to 2–2.5 mm during fruit maturation, stigmas apically clavate and shortly penicellate; <bold><italic>fruit</italic></bold> a semiglobose capsule (Figs <xref ref-type="fig" rid="F10">10</xref>, <xref ref-type="fig" rid="F11">11C</xref>), apically with a revolute border, dark reddish brown, 1.5 mm high, 2 mm broad above, 3 mm diameter, opening between the two pistils to release seeds, seeds not seen.</p><fig id="F10" position="float" orientation="portrait"><object-id xmlns:xlink="http://www.w3.org/1999/xlink" content-type="doi" xlink:type="simple">10.3897/phytokeys.171.56351.figure10</object-id><object-id xmlns:xlink="http://www.w3.org/1999/xlink" content-type="arpha" xlink:type="simple">833F9A4C-251C-5A80-B71D-D3D511106D9A</object-id><label>Figure 10.</label><caption><p><italic><tp:taxon-name><tp:taxon-name-part taxon-name-part-type="genus" reg="Hydrangea">Hydrangea</tp:taxon-name-part> <tp:taxon-name-part taxon-name-part-type="species" reg="peruviana">peruviana</tp:taxon-name-part></tp:taxon-name></italic><bold>A</bold> branch with inflorescence <bold>B</bold> branch with leaves seen abaxially and inflorescence <bold>C</bold> close up of infructescence with maturing fruits and enlarged marginal flowers. <bold>A, B</bold> field images of collection <italic>Granados Mendoza et al. 2012-111</italic><bold>C</bold> field image of collection <italic>Granados Mendoza et al. 2012-112</italic>.</p></caption><graphic xmlns:xlink="http://www.w3.org/1999/xlink" xlink:href="phytokeys-171-091-g010.jpg" position="float" orientation="portrait" xlink:type="simple" id="oo_501377.jpg"><uri content-type="original_file" xlink:type="simple">https://binary.pensoft.net/fig/501377</uri></graphic></fig></tp:treatment-sec><tp:treatment-sec sec-type="distribution" id="SECID0ECUBI"><title>Distribution.</title><p><italic><tp:taxon-name><tp:taxon-name-part taxon-name-part-type="genus" reg="Hydrangea">Hydrangea</tp:taxon-name-part> <tp:taxon-name-part taxon-name-part-type="species" reg="peruviana">peruviana</tp:taxon-name-part></tp:taxon-name></italic> is a rare species which is known from Ecuador only (Fig. <xref ref-type="fig" rid="F6">6</xref>). Apart from the type collection, it is only known of six collections since 1980, two of which were realized during the explorations in the framework of our revision of the Neotropical <tp:taxon-name><tp:taxon-name-part taxon-name-part-type="genus" reg="Hydrangeas">Hydrangeas</tp:taxon-name-part></tp:taxon-name>. It was found in a primary mountain cloud forest flowering very high (about 30 m) in the tree canopy. The cloudy environment in combination with the height at which the specimens were flowering made them very difficult to spot, potentially being the reason why this species has been so rarely collected by botanists.</p></tp:treatment-sec><tp:treatment-sec sec-type="habitat" id="SECID0E4UBI"><title>Habitat.</title><p>This species has been reported in rainforest and cloud forest at elevations between 682 and 1300 m.</p></tp:treatment-sec><tp:treatment-sec sec-type="phenology" id="SECID0ECVBI"><title>Phenology.</title><p>This species has been collected with flowers and fruits in March and July. Only female plants have been observed. There are no collections known of male individuals.</p></tp:treatment-sec><tp:treatment-sec sec-type="notes" id="SECID0EHVBI"><title>Notes.</title><p>Since the revision by <xref ref-type="bibr" rid="B21">McClintock (1957)</xref>, most of the species mentioned in this paper had been lumped in <italic><tp:taxon-name><tp:taxon-name-part taxon-name-part-type="genus" reg="Hydrangea">H.</tp:taxon-name-part> <tp:taxon-name-part taxon-name-part-type="species" reg="peruviana">peruviana</tp:taxon-name-part></tp:taxon-name></italic>. Following the treatment of the genus <italic><tp:taxon-name><tp:taxon-name-part taxon-name-part-type="genus" reg="Hydrangea">Hydrangea</tp:taxon-name-part></tp:taxon-name></italic> for Ecuador by <xref ref-type="bibr" rid="B9">Freire-Fierro (2004)</xref>, <italic><tp:taxon-name><tp:taxon-name-part taxon-name-part-type="genus" reg="Hydrangea">H.</tp:taxon-name-part> <tp:taxon-name-part taxon-name-part-type="species" reg="oerstedii">oerstedii</tp:taxon-name-part></tp:taxon-name></italic> was reduced to a variety of <italic><tp:taxon-name><tp:taxon-name-part taxon-name-part-type="genus" reg="Hydrangea">H.</tp:taxon-name-part> <tp:taxon-name-part taxon-name-part-type="species" reg="peruviana">peruviana</tp:taxon-name-part></tp:taxon-name></italic>, consequently all species of the present study belonged to what was until recently considered as a species complex. However, based on our extensive study of herbarium specimens, including type material, and field observations, it became clear that <italic><tp:taxon-name><tp:taxon-name-part taxon-name-part-type="genus" reg="Hydrangea">H.</tp:taxon-name-part> <tp:taxon-name-part taxon-name-part-type="species" reg="peruviana">peruviana</tp:taxon-name-part></tp:taxon-name></italic> is a very distinct taxon which can easily be recognized by the densely pubescent reddish brown leaves with an acute to acuminate, rarely mucronate, apex, a serrate to slightly dentate margin and many characteristically shaped acarodomatia.</p><p>In contrast to what might be expected because of its name, <italic><tp:taxon-name><tp:taxon-name-part taxon-name-part-type="genus" reg="Hydrangea">H.</tp:taxon-name-part> <tp:taxon-name-part taxon-name-part-type="species" reg="peruviana">peruviana</tp:taxon-name-part></tp:taxon-name></italic> is not known from Peru, the type locality area of Guayaquil now being the second largest city of neighboring Ecuador, and this country´s main harbor. However, at the time of its collection in the late 18<sup>th</sup> century, modern-day Peru and most of Spanish-ruled South America belonged to the Viceroyalty of Peru.</p><p>As mentioned by <xref ref-type="bibr" rid="B20">Macbride (1938)</xref>, it is generally accepted that their collections in the area that correspond with present-day Ecuador were not realized by Spanish botanists Ruiz and Pavón, but by their collaborator Juan José Tafalla.</p><p>According to our molecular study, <italic><tp:taxon-name><tp:taxon-name-part taxon-name-part-type="genus" reg="Hydrangea">Hydrangea</tp:taxon-name-part> <tp:taxon-name-part taxon-name-part-type="species" reg="peruviana">peruviana</tp:taxon-name-part></tp:taxon-name></italic> is closely related to <italic><tp:taxon-name><tp:taxon-name-part taxon-name-part-type="genus" reg="Hydrangea">H.</tp:taxon-name-part> <tp:taxon-name-part taxon-name-part-type="species" reg="panamensis">panamensis</tp:taxon-name-part></tp:taxon-name></italic>, the two of them unrelated to the other species of this study (Granados Mendoza et al. unpublished results).</p><fig id="F11" position="float" orientation="portrait"><object-id xmlns:xlink="http://www.w3.org/1999/xlink" content-type="doi" xlink:type="simple">10.3897/phytokeys.171.56351.figure11</object-id><object-id xmlns:xlink="http://www.w3.org/1999/xlink" content-type="arpha" xlink:type="simple">BE077595-6303-5A7C-94AA-2F2BB0BDED22</object-id><label>Figure 11.</label><caption><p><italic><tp:taxon-name><tp:taxon-name-part taxon-name-part-type="genus" reg="Hydrangea">Hydrangea</tp:taxon-name-part> <tp:taxon-name-part taxon-name-part-type="species" reg="peruviana">peruviana</tp:taxon-name-part></tp:taxon-name></italic>. Infructescence with young fruits and densely pubescent apex of the inflorescence axis. Field image of collection <italic>Granados Mendoza et al. 2012-112</italic>.</p></caption><graphic xmlns:xlink="http://www.w3.org/1999/xlink" xlink:href="phytokeys-171-091-g011.jpg" position="float" orientation="portrait" xlink:type="simple" id="oo_501378.jpg"><uri content-type="original_file" xlink:type="simple">https://binary.pensoft.net/fig/501378</uri></graphic></fig></tp:treatment-sec><tp:treatment-sec sec-type="Preliminary conservation status" id="SECID0EPZBI"><title>Preliminary conservation status.</title><p>Although this species has an <abbrev xmlns:xlink="http://www.w3.org/1999/xlink" xlink:title="Extent of Occurrence" id="ABBRID0EVZBI" xlink:type="simple">EOO</abbrev> of about 13,515 km<sup>2</sup>, it is Endangered according to the IUCN categories and criteria (<xref ref-type="bibr" rid="B16">IUCN 2012</xref>), with an AAO of 20 km<sup>2</sup>, less than five locations, as well as an extensive reduction in both <abbrev xmlns:xlink="http://www.w3.org/1999/xlink" xlink:title="Extent of Occurrence" id="ABBRID0EB1BI" xlink:type="simple">EOO</abbrev> and <abbrev xmlns:xlink="http://www.w3.org/1999/xlink" xlink:title="Area of Occupancy" id="ABBRID0EF1BI" xlink:type="simple">AOO</abbrev> because of habitat destruction and fragmentation.</p></tp:treatment-sec><tp:treatment-sec sec-type="material" id="SECID0EJ1BI"><title>Additional specimens examined.</title><p><bold>Ecuador. Carchi</bold>: Camino Chical–Peñas Blancas–Tobar Donoso, colec. a 5 horas de camino, <named-content xmlns:xlink="http://www.w3.org/1999/xlink" content-type="dwc:verbatimCoordinates" xlink:type="simple"><named-content content-type="geo-json" specific-use="{&#34;type&#34;:&#34;Point&#34;,&#34;coordinates&#34;:[-78.200000,1.000000]}" id="NCID0EU1BI" xlink:type="simple">1°0'N, 78°12'W</named-content></named-content>, 6 Dec 1993, 1200 m, sterile, <italic>Freire-Fierro 2616</italic> (AAU, QCA); <bold>Esmeraldas</bold>: environs of Lita, on the Ibarra–San Lorenzo R.R., 550–650 m, 11 Jun 1978, ♀, fruits, <italic>Madison et al. 5251</italic> (F, QCA); <bold>Pichincha</bold>: km 87–84 old road Quito–Santo Domingo, 1200–1300 m, 21 Mar 1980, ♀, fruits, <italic>Dodson 9733</italic> (MO); Los Ríos, Road Patricia Pilar–Montañas de Ila, km 18, N side of Torre de Bijagual, below antenas, <named-content xmlns:xlink="http://www.w3.org/1999/xlink" content-type="dwc:verbatimCoordinates" xlink:type="simple"><named-content content-type="geo-json" specific-use="{&#34;type&#34;:&#34;Point&#34;,&#34;coordinates&#34;:[-79.283333,-0.633333]}" id="NCID0EG2BI" xlink:type="simple">00°38'S, 79°17'W</named-content></named-content>, 620–680 m, 28 Feb 1993, ♀, fruits, <italic>Øllgaard &amp; Borchsenius 100686</italic> (QCA, QCNE); <bold>Santo Domingo de los Tsáchilas</bold>: 5.3 airline Km SW of Corina Parral, <named-content xmlns:xlink="http://www.w3.org/1999/xlink" content-type="dwc:verbatimCoordinates" xlink:type="simple"><named-content content-type="geo-json" specific-use="{&#34;type&#34;:&#34;Point&#34;,&#34;coordinates&#34;:[-79.291028,-0.655778]}" id="NCID0ES2BI" xlink:type="simple">0°39'20.8"S, 79°17'27.7"W</named-content></named-content>, 693 m, 11 Jul 2012, ♀, fruits, <italic>Granados Mendoza et al. 2012-111</italic> (<named-content xmlns:xlink="http://www.w3.org/1999/xlink" content-type="dwc:institutional_code" xlink:type="simple">GENT</named-content>, <named-content xmlns:xlink="http://www.w3.org/1999/xlink" content-type="dwc:institutional_code" xlink:type="simple">IEB</named-content>, <abbrev xmlns:xlink="http://www.w3.org/1999/xlink" content-type="institution" xlink:title="National Herbarium of Mexico" id="ABBRID0ED3BI" xlink:type="simple">MEXU</abbrev>, QCNE); same data as preceding, <named-content xmlns:xlink="http://www.w3.org/1999/xlink" content-type="dwc:verbatimCoordinates" xlink:type="simple"><named-content content-type="geo-json" specific-use="{&#34;type&#34;:&#34;Point&#34;,&#34;coordinates&#34;:[-79.291444,-0.655972]}" id="NCID0EL3BI" xlink:type="simple">0°39'21.5"S, 79°17'29.2"W</named-content></named-content>, 682 m, 11 Jul 2012, ♀, fruits, <italic>Granados Mendoza et al. 2012-112</italic> (<named-content xmlns:xlink="http://www.w3.org/1999/xlink" content-type="dwc:institutional_code" xlink:type="simple">GENT</named-content>, HOXA, <named-content xmlns:xlink="http://www.w3.org/1999/xlink" content-type="dwc:institutional_code" xlink:type="simple">IEB</named-content>, <abbrev xmlns:xlink="http://www.w3.org/1999/xlink" content-type="institution" xlink:title="National Herbarium of Mexico" id="ABBRID0E33BI" xlink:type="simple">MEXU</abbrev>, QCNE).</p></tp:treatment-sec><tp:treatment-sec><!--Section generated to contain objects referenced in tp:taxon-treatment.--><fig id="F6" position="float" orientation="portrait"><object-id xmlns:xlink="http://www.w3.org/1999/xlink" content-type="doi" xlink:type="simple">10.3897/phytokeys.171.56351.figure6</object-id><object-id xmlns:xlink="http://www.w3.org/1999/xlink" content-type="arpha" xlink:type="simple">6678AEF8-6F9C-586B-B473-060040AFE2A0</object-id><label>Figure 6.</label><caption><p>Distribution of <italic><tp:taxon-name><tp:taxon-name-part taxon-name-part-type="genus" reg="Hydrangea">Hydrangea</tp:taxon-name-part> <tp:taxon-name-part taxon-name-part-type="species" reg="goudotii">goudotii</tp:taxon-name-part></tp:taxon-name></italic> and <italic><tp:taxon-name><tp:taxon-name-part taxon-name-part-type="genus" reg="Hydrangea">Hydrangea</tp:taxon-name-part> <tp:taxon-name-part taxon-name-part-type="species" reg="peruviana">peruviana</tp:taxon-name-part></tp:taxon-name></italic>.</p></caption><graphic xmlns:xlink="http://www.w3.org/1999/xlink" xlink:href="phytokeys-171-091-g006.jpg" position="float" orientation="portrait" xlink:type="simple" id="oo_501373.jpg"><uri content-type="original_file" xlink:type="simple">https://binary.pensoft.net/fig/501373</uri></graphic></fig><fig id="F9" position="float" orientation="portrait"><object-id xmlns:xlink="http://www.w3.org/1999/xlink" content-type="doi" xlink:type="simple">10.3897/phytokeys.171.56351.figure9</object-id><object-id xmlns:xlink="http://www.w3.org/1999/xlink" content-type="arpha" xlink:type="simple">C6A4F136-2223-5C43-8AA2-E32D40E6F29A</object-id><label>Figure 9.</label><caption><p><italic><tp:taxon-name><tp:taxon-name-part taxon-name-part-type="genus" reg="Hydrangea">Hydrangea</tp:taxon-name-part> <tp:taxon-name-part taxon-name-part-type="species" reg="panamensis">panamensis</tp:taxon-name-part></tp:taxon-name></italic><bold>A</bold> plant growing along the stem of a <italic><tp:taxon-name><tp:taxon-name-part taxon-name-part-type="genus" reg="Cecropia">Cecropia</tp:taxon-name-part></tp:taxon-name></italic><bold>B</bold> infructescence with young and mature fruits, and enlarged marginal flowers. <italic><tp:taxon-name><tp:taxon-name-part taxon-name-part-type="genus" reg="Hydrangea">Hydrangea</tp:taxon-name-part> <tp:taxon-name-part taxon-name-part-type="species" reg="peruviana">peruviana</tp:taxon-name-part></tp:taxon-name></italic><bold>C</bold> stolons with adventitious roots and decussate leaves. <bold>A, B</bold> field images of collection <italic>Samain &amp; Martínez 2012-063</italic><bold>C</bold> field image of collection <italic>Granados Mendoza et al. 2012-112</italic>.</p></caption><graphic xmlns:xlink="http://www.w3.org/1999/xlink" xlink:href="phytokeys-171-091-g009.jpg" position="float" orientation="portrait" xlink:type="simple" id="oo_501376.jpg"><uri content-type="original_file" xlink:type="simple">https://binary.pensoft.net/fig/501376</uri></graphic></fig></tp:treatment-sec><ref-list><ref id="B21"><mixed-citation xmlns:xlink="http://www.w3.org/1999/xlink" xlink:type="simple"><person-group><name name-style="western"><surname>McClintock</surname><given-names>E</given-names></name></person-group> (<year>1957</year>) A monograph of the genus <italic><tp:taxon-name><tp:taxon-name-part taxon-name-part-type="genus">Hydrangea</tp:taxon-name-part></tp:taxon-name></italic>. Proceedings of the California Academy of Sciences 29(5): 147–256.</mixed-citation></ref><ref id="B9"><mixed-citation xmlns:xlink="http://www.w3.org/1999/xlink" xlink:type="simple"><person-group><name name-style="western"><surname>Freire-Fierro</surname><given-names>A</given-names></name></person-group> (<year>2004</year>) <article-title><tp:taxon-name><tp:taxon-name-part taxon-name-part-type="family">Hydrangeaceae</tp:taxon-name-part></tp:taxon-name>.</article-title> In: <person-group><name name-style="western"><surname>Harling</surname><given-names>G</given-names></name><name name-style="western"><surname>Andersson</surname><given-names>L</given-names></name></person-group> (<role>Eds</role>) <issue-title>Flora of Ecuador 73, Botanical Institute, Göteborg University.</issue-title><source>Göteborg, Sweden</source>, <fpage>25</fpage>–<lpage>40</lpage>.</mixed-citation></ref><ref id="B20"><mixed-citation xmlns:xlink="http://www.w3.org/1999/xlink" xlink:type="simple"><person-group><name name-style="western"><surname>Macbride</surname><given-names>JF</given-names></name></person-group> (<year>1938</year>) <article-title><tp:taxon-name><tp:taxon-name-part taxon-name-part-type="family">Saxifragaceae</tp:taxon-name-part></tp:taxon-name>.</article-title><source>Botanical Series Field Museum of Natural History Volume XIII, Part II, Number</source><volume>3</volume>: <fpage>1015</fpage>–<lpage>1038</lpage>.</mixed-citation></ref><ref id="B16"><mixed-citation xmlns:xlink="http://www.w3.org/1999/xlink" xlink:type="simple"><institution xlink:type="simple">IUCN</institution> (<year>2012</year>) International Union for conservation of nature Red List categories and criteria, Version 3.1. Second edition. Gland, Switzerland and Cambridge.</mixed-citation></ref></ref-list></tp:taxon-treatment>
