# Supplementary material for: On Hydrangea peruviana, an endangered species from Ecuador, and Hydrangea oerstedii, very common in Costa Rica and Panama, and seven threatened Central and South American Hydrangeas, which have been confounded with these
Source: PhytoKeys. 2021 Jan 26;171:91–153. doi: 10.3897/phytokeys.171.56351 (PMC7854559; doi:10.3897/phytokeys.171.56351)
Supplement: XML Treatment for Hydrangea schlimii [file phytokeys.171.56351-treatment7.xml]

<!DOCTYPE tp:taxon-treatment
  PUBLIC "-//TaxonX//DTD Taxonomic Treatment Publishing DTD v0 20100105//EN" "tax-treatment-NSO.dtd">
<tp:taxon-treatment xmlns:tp="http://www.plazi.org/taxpub"><tp:treatment-meta><kwd-group><label>Taxon classification</label><kwd><named-content xmlns:xlink="http://www.w3.org/1999/xlink" content-type="kingdom">Plantae</named-content></kwd><kwd><named-content xmlns:xlink="http://www.w3.org/1999/xlink" content-type="order">Cornale</named-content></kwd><kwd><named-content xmlns:xlink="http://www.w3.org/1999/xlink" content-type="family">Hydrangeaceae</named-content></kwd></kwd-group><mixed-citation publication-type="journal"><person-group><name><surname>Samain</surname><given-names>Marie-Stéphanie</given-names></name><name><surname>Granados Mendoza</surname><given-names>Carolina</given-names></name><name><surname>Martínez Salas</surname><given-names>Esteban Manuel</given-names></name></person-group><article-title>On <italic><tp:taxon-name><tp:taxon-name-part taxon-name-part-type="genus" reg="Hydrangea">Hydrangea</tp:taxon-name-part> <tp:taxon-name-part taxon-name-part-type="species" reg="peruviana">peruviana</tp:taxon-name-part></tp:taxon-name></italic>, an endangered species from Ecuador, and <italic><tp:taxon-name><tp:taxon-name-part taxon-name-part-type="genus" reg="Hydrangea">Hydrangea</tp:taxon-name-part> <tp:taxon-name-part taxon-name-part-type="species" reg="oerstedii">oerstedii</tp:taxon-name-part></tp:taxon-name></italic>, very common in Costa Rica and Panama, and seven threatened Central and South American <tp:taxon-name><tp:taxon-name-part taxon-name-part-type="genus" reg="Hydrangeas">Hydrangeas</tp:taxon-name-part></tp:taxon-name>, which have been confounded with these</article-title><source>PhytoKeys</source><day>26</day><month>1</month><year>2021</year><volume>171</volume><fpage>91</fpage><lpage>153</lpage><pub-id pub-id-type="doi">10.3897/phytokeys.171.56351</pub-id></mixed-citation></tp:treatment-meta><tp:nomenclature><label>7.</label><tp:taxon-name><object-id xmlns:xlink="http://www.w3.org/1999/xlink" content-type="arpha" xlink:type="simple">28642B68-D16C-5AD9-82E3-C006045A0DEA</object-id>
              <tp:taxon-name-part taxon-name-part-type="genus" reg="Hydrangea">Hydrangea</tp:taxon-name-part>
              <tp:taxon-name-part taxon-name-part-type="species" reg="schlimii">schlimii</tp:taxon-name-part>
            </tp:taxon-name><tp:taxon-authority>Briq., Annuaire Conserv. Jard. Bot. Genève 20: 400. 1919.</tp:taxon-authority><xref ref-type="fig" rid="F2">Figures 2</xref><xref ref-type="fig" rid="F12">, 12</xref></tp:nomenclature><tp:treatment-sec sec-type="material" id="SECID0EO5BI"><title>Type.</title><p>Colombia. Norte de Santander, Ocaña, without date, ♂, old flowers, <italic>J.J. Linden 1139</italic> (lectotype, designated by <xref ref-type="bibr" rid="B21">McClintock 1957</xref>, pg. 238 [as “holotype”]: G; isotypes: BR! [BR0000005119318], US! [00097002]).</p></tp:treatment-sec><tp:treatment-sec sec-type="description" id="SECID0E15BI"><title>Description.</title><p>The most complete description to date can be found in the treatment by <xref ref-type="bibr" rid="B4">Briquet (1919)</xref>, pages 400–401.</p></tp:treatment-sec><tp:treatment-sec sec-type="distribution" id="SECID0EE6BI"><title>Distribution.</title><p>This species is currently known from the type locality in Colombia only (Fig. <xref ref-type="fig" rid="F2">2</xref>).</p></tp:treatment-sec><tp:treatment-sec sec-type="notes" id="SECID0EO6BI"><title>Notes.</title><p>This species concerns a very distinct taxon with more enlarged “marginal” flowers than any other member of <italic><tp:taxon-name><tp:taxon-name-part taxon-name-part-type="genus" reg="Cornidia">Cornidia</tp:taxon-name-part></tp:taxon-name></italic>. In fact, from the type specimen it seems that most flowers possess enlarged sepals. It is only known from its type collection made around 1850 and to our knowledge has not been collected since. It cannot be excluded that it concerns a local “mophead” mutation, but in the absence of recently collected material and as the leaf morphology of the type specimens cannot be matched with better-known species, we decide here to recognize this taxon as a distinct species, although we cannot present an amended description at this time, given that we only dispose of the type specimen, which already was given an excellent description by <xref ref-type="bibr" rid="B4">Briquet (1919)</xref>.</p><p>As in the case of <italic><tp:taxon-name><tp:taxon-name-part taxon-name-part-type="genus" reg="Hydrangea">H.</tp:taxon-name-part> <tp:taxon-name-part taxon-name-part-type="species" reg="durifolia">durifolia</tp:taxon-name-part></tp:taxon-name></italic>, exploring field work in forests around Ocaña in the Colombian department of Norte de Santander might lead to the rediscovery of this species, which will be helpful to define its taxonomic status.</p><p><xref ref-type="bibr" rid="B21">McClintock (1957)</xref> cited as “holotype” the collection in G, which we have not been able to locate. Based on the many enlarged marginal flowers and the inflorescence leaf morphology, this species should not be considered a synonym of <italic><tp:taxon-name><tp:taxon-name-part taxon-name-part-type="genus" reg="Hydrangea">H.</tp:taxon-name-part> <tp:taxon-name-part taxon-name-part-type="species" reg="oerstedii">oerstedii</tp:taxon-name-part></tp:taxon-name></italic>.</p><p>The phylogenetic relationships of <italic><tp:taxon-name><tp:taxon-name-part taxon-name-part-type="genus" reg="Hydrangea">Hydrangea</tp:taxon-name-part> <tp:taxon-name-part taxon-name-part-type="species" reg="schlimii">schlimii</tp:taxon-name-part></tp:taxon-name></italic> are yet unknown as there was no fresh material available for our molecular study (Granados Mendoza et al. unpublished results).</p></tp:treatment-sec><tp:treatment-sec sec-type="Preliminary conservation status" id="SECID0EKBCI"><title>Preliminary conservation status.</title><p>We currently propose this species as Data Deficient (DD), as its taxonomic status in unclear, it is only known from the type locality, and no recent collections are available.</p><fig id="F12" position="float" orientation="portrait"><object-id xmlns:xlink="http://www.w3.org/1999/xlink" content-type="doi" xlink:type="simple">10.3897/phytokeys.171.56351.figure12</object-id><object-id xmlns:xlink="http://www.w3.org/1999/xlink" content-type="arpha" xlink:type="simple">04B1951D-3D32-53B3-93E3-BD5E053087CE</object-id><label>Figure 12.</label><caption><p><italic><tp:taxon-name><tp:taxon-name-part taxon-name-part-type="genus" reg="Hydrangea">Hydrangea</tp:taxon-name-part> <tp:taxon-name-part taxon-name-part-type="species" reg="schlimii">schlimii</tp:taxon-name-part></tp:taxon-name></italic>. Branch with inflorescences with many enlarged flowers. Image of specimen <italic>Linden 1139</italic> (BR).</p></caption><graphic xmlns:xlink="http://www.w3.org/1999/xlink" xlink:href="phytokeys-171-091-g012.jpg" position="float" orientation="portrait" xlink:type="simple" id="oo_501379.jpg"><uri content-type="original_file" xlink:type="simple">https://binary.pensoft.net/fig/501379</uri></graphic></fig></tp:treatment-sec><tp:treatment-sec><!--Section generated to contain objects referenced in tp:taxon-treatment.--><fig id="F2" position="float" orientation="portrait"><object-id xmlns:xlink="http://www.w3.org/1999/xlink" content-type="doi" xlink:type="simple">10.3897/phytokeys.171.56351.figure2</object-id><object-id xmlns:xlink="http://www.w3.org/1999/xlink" content-type="arpha" xlink:type="simple">8A972311-E9B1-569A-BD79-BBBDED34BA43</object-id><label>Figure 2.</label><caption><p>Distribution of <italic><tp:taxon-name><tp:taxon-name-part taxon-name-part-type="genus" reg="Hydrangea">Hydrangea</tp:taxon-name-part> <tp:taxon-name-part taxon-name-part-type="species" reg="caucana">caucana</tp:taxon-name-part></tp:taxon-name></italic>, <italic><tp:taxon-name><tp:taxon-name-part taxon-name-part-type="genus" reg="Hydrangea">Hydrangea</tp:taxon-name-part> <tp:taxon-name-part taxon-name-part-type="species" reg="durifolia">durifolia</tp:taxon-name-part></tp:taxon-name></italic> and <italic><tp:taxon-name><tp:taxon-name-part taxon-name-part-type="genus" reg="Hydrangea">Hydrangea</tp:taxon-name-part> <tp:taxon-name-part taxon-name-part-type="species" reg="schlimii">schlimii</tp:taxon-name-part></tp:taxon-name></italic>.</p></caption><graphic xmlns:xlink="http://www.w3.org/1999/xlink" xlink:href="phytokeys-171-091-g002.jpg" position="float" orientation="portrait" xlink:type="simple" id="oo_501369.jpg"><uri content-type="original_file" xlink:type="simple">https://binary.pensoft.net/fig/501369</uri></graphic></fig></tp:treatment-sec><ref-list><ref id="B21"><mixed-citation xmlns:xlink="http://www.w3.org/1999/xlink" xlink:type="simple"><person-group><name name-style="western"><surname>McClintock</surname><given-names>E</given-names></name></person-group> (<year>1957</year>) A monograph of the genus <italic><tp:taxon-name><tp:taxon-name-part taxon-name-part-type="genus">Hydrangea</tp:taxon-name-part></tp:taxon-name></italic>. Proceedings of the California Academy of Sciences 29(5): 147–256.</mixed-citation></ref><ref id="B4"><mixed-citation xmlns:xlink="http://www.w3.org/1999/xlink" xlink:type="simple"><person-group><name name-style="western"><surname>Briquet</surname><given-names>JI</given-names></name></person-group> (<year>1919</year>) <article-title><tp:taxon-name><tp:taxon-name-part taxon-name-part-type="family">Saxifragaceae</tp:taxon-name-part></tp:taxon-name>.</article-title><source>Annuaire du Conservatoire et du Jardin Botaniques de Genève</source><volume>20</volume>: <fpage>393</fpage>–<lpage>421</lpage>.</mixed-citation></ref></ref-list></tp:taxon-treatment>
